# Supplementary material for: Radiocesium-bearing microparticles cause a large variation in 137Cs activity concentration in the aquatic insect Stenopsyche marmorata (Tricoptera: Stenopsychidae) in the Ota River, Fukushima, Japan
Source: PLoS One. 2022 May 20;17(5):e0268629. doi: 10.1371/journal.pone.0268629 (PMC9122184; doi:10.1371/journal.pone.0268629)
Supplement: S1 Data — (XLSX) [file pone.0268629.s007.xlsx]

## Sheet: POM_priphyton_SS_insect
Sampling site	Sampling date	Category	Species	ID	Weight for HPGe (dry-g)	Number of Individuals	137Cs (Bq/g)	Counting errors (Bq/g)	CsMP ID
Sta.1	2018-05-09	Insect	Protohermes grandis	OTU10	0.93	6	0.581553	0.0166302
Sta.1	2018-08-03 12:00:00	Insect	Protohermes grandis	OTU58	0.09271	9	0.44728	0.0201
Sta.1	2018-08-03 12:00:00	Insect	Protohermes grandis	OTU62	0.12287	5	0.41935	0.016244
Sta.1	2018-10-04	Insect	Protohermes grandis	OTU251	0.29785	12	1.15629	0.051182
Sta.1	2018-10-04	Insect	Protohermes grandis	OTU253	0.26398	9	0.839477	0.039578
Sta.1	2018-12-04 12:00:00	Insect	Protohermes grandis	OTU117	0.11327		1.3092	0.04486
Sta.1	2018-12-04 12:00:00	Insect	Protohermes grandis	OTU118	0.1485	10	1.6204	0.053657
Sta.2	2018-05-09	Insect	Protohermes grandis	OTU12	2.39	14	0.848521	0.0272465
Sta.2	2018-08-03	Insect	Protohermes grandis	OTU70	0.17387	1	0.80165	0.035875
Sta.2	2018-08-03	Insect	Protohermes grandis	OTU70	0.05165	1	0.53357	0.018899
Sta.2	2018-08-03	Insect	Protohermes grandis	OTU70	0.12321	4	0.83041	0.027313
Sta.2	2018-08-03 12:00:00	Insect	Protohermes grandis	OTU66	0.09035	1	0.39581	0.020011
Sta.2	2018-08-03 12:00:00	Insect	Protohermes grandis	OTU66	0.32194	26	0.56119	0.019459
Sta.2	2018-08-03 12:00:00	Insect	Protohermes grandis	OTU70	0.07946	1	0.35734	0.020193
Sta.2	2018-10-04	Insect	Protohermes grandis	OTU255	0.21064	7	1.63502	0.058146
Sta.2	2018-10-04	Insect	Protohermes grandis	OTU258	0.52131	13	1.21473	0.035812
Sta.2	2018-12-03 12:00:00	Insect	Protohermes grandis	OTU105	0.27522		2.5913	0.071736
Sta.2	2018-12-04 12:00:00	Insect	Protohermes grandis	OTU106	0.11105	3	0.89258	0.029225
Sta.3	2018-05-09	Insect	Protohermes grandis	OTU14	1.14	8	1.12529	0.0216985
Sta.3	2018-08-03 12:00:00	Insect	Protohermes grandis	OTU75	0.01589	3	1.1739	0.10498
Sta.3	2018-08-03 12:00:00	Insect	Protohermes grandis	OTU78	0.0103	3	0.90725	0.11484
Sta.3	2018-10-04	Insect	Protohermes grandis	OTU261	0.24242	6	2.0164	0.060659
Sta.3	2018-10-04	Insect	Protohermes grandis	OTU263	0.09526	5	2.28293	0.089477
Sta.3	2018-12-04 12:00:00	Insect	Protohermes grandis	OTU112	0.11832	9	1.6551	0.029572
Sta.3	2018-12-04 12:00:00	Insect	Protohermes grandis	OTU111	0.09811		2.1631	0.10216
OD5	2018-08-29	Insect	Stenopsyche marmorata	KDB125	1.3	16	0.513373	0.0146688
Sta.1	2018-08-03 12:00:00	Insect	Stenopsyche marmorata	OTU59	0.414	7	2.12438	0.0835
Sta.1	2018-08-03 12:00:00	Insect	Stenopsyche marmorata	OTU63	0.353	6	0.706433	0.0142
Sta.1	2018-12-04 12:00:00	Insect	Stenopsyche marmorata	OTU113	0.116		2.4142	0.080114
Sta.1	2018-12-04 12:00:00	Insect	Stenopsyche marmorata	OTU114	0.035	9	0.9724	0.031041
Sta.2	2018-08-03 12:00:00	Insect	Stenopsyche marmorata	OTU67	0.173	5	2.07186	0.0415
Sta.2	2018-08-03 12:00:00	Insect	Stenopsyche marmorata	OTU71	0.421	7	0.927952	0.0608
Sta.2	2018-10-04	Insect	Stenopsyche marmorata	OTU256	0.07702	12	6.87714	0.092304
Sta.2	2018-10-04	Insect	Stenopsyche marmorata	OTU259	0.03916	7	7.08354	0.066103
Sta.2	2018-12-03 12:00:00	Insect	Stenopsyche marmorata	OTU100	0.173		4.0033	0.1276
Sta.2	2018-12-04 12:00:00	Insect	Stenopsyche marmorata	OTU101	0.085	11	3.6863	0.1218
Sta.3	2018-08-03 12:00:00	Insect	Stenopsyche marmorata	OTU76	0.08892	4	9.2386	0.2505
Sta.3	2018-08-03 12:00:00	Insect	Stenopsyche marmorata	OTU79	0.12857	3	2.2677	0.094971
Sta.3	2018-12-04 12:00:00	Insect	Stenopsyche marmorata	OTU109	0.00953		25.577	0.86226
Sta.3	2018-12-04 12:00:00	Insect	Stenopsyche marmorata	OTU110	0.00365	3	5.414	0.38559
OD1	2018-08-29 12:00:00	Periphyton	-	KDB011	0.36		3.66198	0.0870364
OD1	2018-10-24 12:00:00	Periphyton	-	KDB019	0.53		8.20979	0.0507399
OD1	2018-12-05 12:00:00	Periphyton	-	KDB025	2.4		9.74232	0.156706
OD3	2018-08-29 12:00:00	Periphyton	-	KDB012	1.98		7.41191	0.0863917
OD3	2018-10-24 12:00:00	Periphyton	-	KDB020	1.71		11.1558	0.146841	F
OD3	2018-12-04 12:00:00	Periphyton	-	KDB026	0.35		3.08397	0.0875225
OD5	2018-08-29 12:00:00	Periphyton	-	KDB013	1.09		2.18704	0.0396728
OD5	2018-10-24 12:00:00	Periphyton	-	KDB021	0.51		6.57996	0.0959211
OD5	2018-12-04 12:00:00	Periphyton	-	KDB027	4.39		2.64407	0.0484266
Sta.1	2018-08-03	Periphyton	-	OTU29	2.29		13.0499	0.143457
Sta.1	2018-10-04	Periphyton	-	OTU83	3.19		12.1239	0.118673
Sta.1	2018-12-05	Periphyton	-	OTU87	5.6		10.1153	0.0964998
Sta.2	2018-08-03	Periphyton	-	OTU30	3.36		13.9806	0.13068
Sta.2	2018-10-04	Periphyton	-	OTU84	8.07		28.1539	0.271225	E
Sta.2	2018-12-05	Periphyton	-	OTU88	4.87		17.1039	0.142217
Sta.3	2018-08-03	Periphyton	-	OTU31	1.89		18.4283	0.186317
Sta.3	2018-10-04	Periphyton	-	OTU85	1.61		23.8564	0.228373
Sta.3	2018-12-05	Periphyton	-	OTU89	2.09		20.1405	0.186068
Sta.4	2018-08-03	Periphyton	-	OTU32	3.07		32.8718	0.279019
Sta.4	2018-10-04	Periphyton	-	OTU86	1.71		29.731	0.246642
Sta.4	2018-12-05	Periphyton	-	OTU90	3.56		33.0501	0.20633
Sta.1	2018-08-03	POM	-	OTU148	1.4		2.2555	0.073889
Sta.1	2018-10-05 12:00:00	POM	-	OTU153	4.5		11.321	0.30734	G
Sta.1	2018-12-04 12:00:00	POM	-	OTU161	1.37		9.7276	0.23828
Sta.2	2018-08-03	POM	-	OTU149	14.33		7.1134	0.066591
Sta.2	2018-10-05 12:00:00	POM	-	OTU155	8.12		12.945	0.17345	H
Sta.2	2018-12-04 12:00:00	POM	-	OTU164	0.29		7.0813	0.20839
Sta.3	2018-08-03	POM	-	OTU150	1.24		3.614	0.097814
Sta.3	2018-10-05 12:00:00	POM	-	OTU157	3.77		8.4885	0.19553
Sta.3	2018-12-04 12:00:00	POM	-	OTU166	0.57		4.9322	0.15369
Sta.4	2018-08-03	POM	-	OTU151	5.57		6.6645	0.10648
Sta.4	2018-10-05 12:00:00	POM	-	OTU159	23.72		12.078	0.1657	I
Sta.4	2018-12-04 12:00:00	POM	-	OTU169	0.1		16.997	0.29262
Sta.1'	2014-07-08 09:00:00	SS	-	SS312	0.0263		279.12	-	J
Sta.1'	2014-07-28 14:20:00	SS	-	SS213	0.0347		99.8699	-
Sta.1'	2014-08-19 14:50:00	SS	-	SS336	0.0509		580.165	-	K
Sta.1'	2014-09-02 13:15:00	SS	-	SS340	0.0632		87.4369	-
Sta.1'	2014-09-16 12:20:00	SS	-	SS358	0.0399		84.0592	-
Sta.1'	2014-10-02 12:10:00	SS	-	SS406	0.0308		80.2722	-
Sta.1'	2014-10-14 00:10:00	SS	-	SS386	0.2219		248.317	-	L
Sta.1'	2014-10-20 12:00:00	SS	-	SS478	0.0151		283.606	-
Sta.1'	2014-11-13 15:15:00	SS	-	SS457	0.0073		228.706	-
Sta.1'	2014-12-11 11:25:00	SS	-	SS471	0.01495		62.5515	-
Sta.1'	2018-07-26 10:03:00	SS	-	-	0.0163		72.9197	-
Sta.1'	2018-08-23 10:00:00	SS	-	-	0.0264		62.4628	-
Sta.1'	2018-09-26 09:28:00	SS	-	-	0.0568		33.0309	-
Sta.1'	2018-10-22 09:55:00	SS	-	-	0.0281		25.2165	-
Sta.1'	2018-11-19 10:00:00	SS	-	-	0.027		9.17711	-
Sta.1'	2018-12-20 10:00:00	SS	-	-	0.0143		15.327	-
