# Supplementary material for: Radiocesium-bearing microparticles cause a large variation in 137Cs activity concentration in the aquatic insect Stenopsyche marmorata (Tricoptera: Stenopsychidae) in the Ota River, Fukushima, Japan
Source: PLoS One. 2022 May 20;17(5):e0268629. doi: 10.1371/journal.pone.0268629 (PMC9122184; doi:10.1371/journal.pone.0268629)
Supplement: S2 Data — (XLSX) [file pone.0268629.s008.xlsx]

## Sheet: InsectData
Sampling site	Sampling date	Species	ID	ID_2	Weight for HPGe (dry-g)	Number of Individuals	Individual dry weight (dry-mg)	137Cs (Bq/g)	Counting errors (Bq/g)	CsMP ID
OD1	2018-08-29	Stenopsyche marmorata	OTD7	1	0.11335	1	124.7	7.6698	0.14732	B
OD1	2018-08-29	Stenopsyche marmorata	OTD7	3	0.11394	1	114.9	0.40146	0.016765
OD1	2018-08-29	Stenopsyche marmorata	OTD7	6	0.09331	1	105.12	0.62246	0.022247
OD1	2018-08-29	Stenopsyche marmorata	OTD7	m1	0.33107	4	80.6967	0.42059	0.0094292
OD1	2018-08-29	Stenopsyche marmorata	OTD7	m2	0.23732	4	65.865	0.98378	0.027643
OD1	2018-08-29	Stenopsyche marmorata	OTD8	3	0.09405	1	111.72	0.28356	0.019806
OD1	2018-08-29	Stenopsyche marmorata	OTD8	m1	0.15553	2	88.915	0.44648	0.014513
OD1	2018-08-29	Stenopsyche marmorata	OTD8	m2	0.13145	2	78.015	14.603	0.18602	A
OD1	2018-08-29	Stenopsyche marmorata	OTD8	m3	0.13974	2	80.765	0.63866	0.017867
OD1	2018-08-29	Stenopsyche marmorata	OTD8	m4	0.18938	2	107.99	0.2624	0.010559
OD1	2018-10-24	Stenopsyche marmorata	OTD11	1	0.0309	1	30.9	2.53328	0.07211
OD1	2018-10-24	Stenopsyche marmorata	OTD11	2	0.05617	1	56.17	2.22427	0.047278	D
OD1	2018-10-24	Stenopsyche marmorata	OTD11	3	0.03268	1	32.68	1.87467	0.060789
OD1	2018-10-24	Stenopsyche marmorata	OTD11	4	0.02486	1	24.86	39.7923	0.7711	C
OD1	2018-10-24	Stenopsyche marmorata	OTD11	5	0.01311	1	13.11	2.11506	0.11152
OD1	2018-10-24	Stenopsyche marmorata	OTD11	6	0.0276	1	27.6	2.03852	0.070062
OD1	2018-10-24	Stenopsyche marmorata	OTD11	7	0.01933	1	19.33	2.45283	0.094318
OD1	2018-10-25	Stenopsyche marmorata	OTD12	1	0.01015	1	10.15	7.76298	0.2708
OD1	2018-10-25	Stenopsyche marmorata	OTD12	2	0.01485	1	14.85	2.15145	0.10609
OD1	2018-10-25	Stenopsyche marmorata	OTD12	3	0.00412	1	4.12	2.53868	0.17265
OD1	2018-10-25	Stenopsyche marmorata	OTD12	5	0.03113	1	31.13	2.39117	0.070274
OD1	2018-10-25 12:00:00	Stenopsyche marmorata	OTD15	1	0.12738	3	42.46	3.483	0.065572
OD1	2018-10-25 12:00:00	Stenopsyche marmorata	OTD15	2	0.06743	3	22.4767	1.5668	0.051954
OD1	2018-12-05 12:00:00	Stenopsyche marmorata	OTD19	1	0.02681	1	35.5	1.0887	0.058369
OD1	2018-12-05 12:00:00	Stenopsyche marmorata	OTD19	2	0.02038	1	33.99	2.683	0.098638
OD1	2018-12-05 12:00:00	Stenopsyche marmorata	OTD19	3	0.01029	1	21.88	0.64645	0.068585
OD1	2018-12-05 12:00:00	Stenopsyche marmorata	OTD19	4	0.00867	1	16.37	2.132	0.09805
OD1	2018-12-05 12:00:00	Stenopsyche marmorata	OTD19	5	0.01277	1	22.57	1.9397	0.11484
OD1	2018-12-05 12:00:00	Stenopsyche marmorata	OTD19	6	0.02809	1	38.22	1.7935	0.075872
OD1	2018-12-05 12:00:00	Stenopsyche marmorata	OTD19	7	0.02858	1	41.83	4.3061	0.098824
OD1	2018-12-05 12:00:00	Stenopsyche marmorata	OTD19	8	0.03041	1	38.45	2.1651	0.070642
OD1	2018-12-05 12:00:00	Stenopsyche marmorata	OTD19	9	0.02476	1	36.99	1.797	0.075868
OD1	2018-12-05 12:00:00	Stenopsyche marmorata	OTD19	10	0.0166	1	25.76	2.1427	0.10287
OD1	2018-12-05 12:00:00	Stenopsyche marmorata	OTD21	1	0.0077	1	15.46	0.47318	0.1094
OD1	2018-12-05 12:00:00	Stenopsyche marmorata	OTD21	2	0.03432	1	42.58	1.5813	0.059095
OD1	2018-12-05 12:00:00	Stenopsyche marmorata	OTD21	3	0.01158	1	16.75	1.9469	0.12717
OD1	2018-12-05 12:00:00	Stenopsyche marmorata	OTD21	4	0.01079	1	16.38	1.353	0.11733
OD1	2018-12-05 12:00:00	Stenopsyche marmorata	OTD21	5	0.00715	1	11.82	1.3864	0.10015
OD1	2018-12-05 12:00:00	Stenopsyche marmorata	OTD21	6	0.00836	1	12.95	1.6927	0.096262
OD1	2018-12-05 12:00:00	Stenopsyche marmorata	OTD21	7	0.00965	1	14.34	0.84721	0.072381
OD1	2018-12-05 12:00:00	Stenopsyche marmorata	OTD21	8	0.02171	1	28.46	1.7194	0.080025
OD1	2018-12-05 12:00:00	Stenopsyche marmorata	OTD21	9	0.04143	1	48.09	0.99407	0.050182
OD1	2018-12-05 12:00:00	Stenopsyche marmorata	OTD23	1	0.01695	1	24.31	0.9758	0.079985
OD1	2018-12-05 12:00:00	Stenopsyche marmorata	OTD23	2	0.02097	1	29.48	1.2853	0.076336
OD1	2018-12-05 12:00:00	Stenopsyche marmorata	OTD23	3	0.02155	1	34.89	0.4774	0.074676
OD1	2018-12-05 12:00:00	Stenopsyche marmorata	OTD23	4	0.02173	1	29.73	0.42307	0.050512
OD1	2018-08-29	Protohermes grandis	OTD9	1	0.16413	1	189.53	0.34194	0.012807
OD1	2018-08-29	Protohermes grandis	OTD9	2	0.1549	1	174.41	0.28912	0.012087
OD1	2018-08-29	Protohermes grandis	OTD9	3	0.22883	1	245.06	0.1599	0.0078158
OD1	2018-08-29	Protohermes grandis	OTD9	4	0.11224	1	125.29	0.4032	0.018869
OD1	2018-08-29	Protohermes grandis	OTD9	5	0.20983	1	262.27	0.15289	0.008059
OD1	2018-08-29	Protohermes grandis	OTD10	1	0.10392	1	121.68	0.50701	0.019386
OD1	2018-08-29	Protohermes grandis	OTD10	2	0.1304	1	161.42	0.22111	0.013984
OD1	2018-08-29	Protohermes grandis	OTD10	3	0.16096	1	181.24	0.26585	0.01313
OD1	2018-08-29	Protohermes grandis	OTD10	4	0.16718	1	188.84	0.26445	0.011383
OD1	2018-08-29	Protohermes grandis	OTD10	5	0.09949	1	112.75	0.48509	0.019176
OD1	2018-10-24	Protohermes grandis	OTD13	1	0.00884	1	8.84	1.02237	0.12198
OD1	2018-10-24	Protohermes grandis	OTD13	2	0.12362	1	123.62	0.358263	0.014682
OD1	2018-10-24	Protohermes grandis	OTD13	3	0.09906	1	99.06	0.758234	0.022442
OD1	2018-10-24	Protohermes grandis	OTD13	4	0.09572	1	95.72	0.360126	0.017384
OD1	2018-10-24	Protohermes grandis	OTD13	5	0.13841	1	138.41	0.518744	0.015658
OD1	2018-10-25	Protohermes grandis	OTD14	1	0.11485	1	114.85	0.461891	0.016716
OD1	2018-10-25	Protohermes grandis	OTD14	2	0.09533	1	95.33	0.40603	0.015988
OD1	2018-10-25	Protohermes grandis	OTD14	3	0.13273	1	132.73	0.452662	0.014892
OD1	2018-10-25	Protohermes grandis	OTD14	4	0.10277	1	102.77	0.377071	0.010142
OD1	2018-10-25	Protohermes grandis	OTD14	5	0.1181	1	118.1	0.53841	0.012217
OD1	2018-10-26 12:00:00	Protohermes grandis	OTD16	1	0.17387	1	173.94	0.41618	0.014865
OD1	2018-10-26 12:00:00	Protohermes grandis	OTD16	2	0.19889	1	199.29	0.48995	0.011358
OD1	2018-10-26 12:00:00	Protohermes grandis	OTD16	3	0.20947	1	209.68	0.21602	0.0092372
OD1	2018-10-26 12:00:00	Protohermes grandis	OTD16	4	0.14396	1	144.17	0.41265	0.010826
OD1	2018-10-26 12:00:00	Protohermes grandis	OTD16	5	0.28505	1	285.18	0.59098	0.012803
OD1	2018-12-05 12:00:00	Protohermes grandis	OTD20	1	0.07424	1	137.47	0.70109	0.025995
OD1	2018-12-05 12:00:00	Protohermes grandis	OTD20	2	0.06796	1	113.62	0.56223	0.026537
OD1	2018-12-05 12:00:00	Protohermes grandis	OTD20	3	0.11162	1	171.56	0.54931	0.018747
OD1	2018-12-05 12:00:00	Protohermes grandis	OTD20	4	0.1003	1	234.8	0.5136	0.019783
OD1	2018-12-05 12:00:00	Protohermes grandis	OTD20	5	0.07186	1	104.72	0.52772	0.039658
OD1	2018-12-05 12:00:00	Protohermes grandis	OTD20	6	0.12945	1	214.88	0.4943	0.016703
OD1	2018-12-05 12:00:00	Protohermes grandis	OTD20	7	0.084	1	125.6	0.57013	0.027073
OD1	2018-12-05 12:00:00	Protohermes grandis	OTD20	8	0.08181	1	132.09	0.60477	0.02848
OD1	2018-12-05 12:00:00	Protohermes grandis	OTD20	9	0.04316	1	65.81	0.50378	0.032788
OD1	2018-12-05 12:00:00	Protohermes grandis	OTD20	10	0.08809	1	124.3	0.48004	0.020932
OD1	2018-12-05 12:00:00	Protohermes grandis	OTD22	1	0.08382	1	126.35	0.42903	0.020594
OD1	2018-12-05 12:00:00	Protohermes grandis	OTD22	2	0.07775	1	143.98	0.44435	0.021623
OD1	2018-12-05 12:00:00	Protohermes grandis	OTD22	3	0.11674	1	221.13	0.31976	0.015092
OD1	2018-12-05 12:00:00	Protohermes grandis	OTD22	4	0.07285	1	118.99	0.36969	0.021817
OD1	2018-12-05 12:00:00	Protohermes grandis	OTD22	5	0.07868	1	135.22	0.38065	0.021012
OD1	2018-12-05 12:00:00	Protohermes grandis	OTD22	6	0.10076	1	153.61	0.35607	0.017005
OD1	2018-12-05	Protohermes grandis	OTD24	1	0.092	1	136.22	0.65762	0.01927
OD1	2018-12-05	Protohermes grandis	OTD24	2	0.141	1	184.95	0.2925	0.012776
OD1	2018-12-05	Protohermes grandis	OTD24	3	0.197	1	262.73	0.3662	0.011394
OD1	2018-12-05	Protohermes grandis	OTD24	4	0.09	1	124.76	0.38048	0.019012
